# Supplementary material for: External Validation of the FSAC Model Using On-Therapy Changes in Noninvasive Fibrosis Markers in Patients with Chronic Hepatitis B: A Multicenter Study
Source: Cancers (Basel). 2022 Jan 29;14(3):711. doi: 10.3390/cancers14030711 (PMC8833581; doi:10.3390/cancers14030711)
Supplement: Supplementary file 1 [file cancers-14-00711-s001.zip]

Archive with 1 entries (1 files):
- cancers-1515148-supplementary.pdf
